# Supplementary material for: Down-regulation of LAPTM5 in human cancer cells
Source: Oncotarget. 2016 Apr 6;7(19):28320–8. doi: 10.18632/oncotarget.8614 (PMC5053729; doi:10.18632/oncotarget.8614)
Supplement: Supplementary file 2 [file oncotarget-07-28320-s002.xlsx]

## Sheet: Sheet1
	Supplementary table 1 Correlation between clinicopathological background and down-regulation of LAPTM5 expression
		n	LAPTM5 expression		P-value
			High	Low
Total		32	20	12
Gender					P=1.0
	Male	30	19	11
	Female	2	1	1
Age (years)
	Median	64.5			P=0.5220
	65≦	17	12	5
	65＞	15	8	7
Histopathological grading					P=0.1032
	Well/ Moderately	23	12	11
	Poorly	9	8	1
pT categories					P=0.1680
	pT1/2/3	22	16	6
	pT4	10	4	6
pN categories					P=0.9271
	pN0/1	15	9	6
	pN2/3	17	11	6
pM categories					P=0.8439
	pM0	22	14	8
	pM1a/1b	10	6	4
Stage					P=0.9121
	I / II	7	5	2
	III / IV	25	15	10
